# Supplementary material for: Active Drumming Experience Increases Infants’ Sensitivity to Audiovisual Synchrony during Observed Drumming Actions
Source: PLoS One. 2015 Jun 25;10(6):e0130960. doi: 10.1371/journal.pone.0130960 (PMC4482535; doi:10.1371/journal.pone.0130960)
Supplement: S1 File — An excel document includes all data used in the analyses reported in the Results section. (XLSX) [file pone.0130960.s001.xlsx]

## Sheet: Sheet1
Subject	PropTot	Prop600	Prop300	Cond	Age	Atot	Stot	A300	S300	A600	S600	HitsWatching
46	0.63	0.75	0.5	Control	6.73	43.69	41.05	26.5	16	17.5	25.11	32
47	0.63	0.5	0.75	Control	6.87	41.18	45.71	21.56	19.11	19.62	26.6	78
48	0.38	0.5	0.25	Control	6.63	47.68	34.61	22.04	14.48	25.64	20.11	43
13	0.63	0.75	0.5	Control	6.23	28.14	47.2	18.11	29.93	10.04	25.94	20
41	0.63	0.5	0.75	Control	7	30.62	31.79	15.5	20	15	11.5	22
11	0.63	0.75	0.5	Control	5.53	43.16	47.2	27.78	19.93	15.34	23.63	14
12	0.63	0.5	0.75	Control	5.6	46.99	55.3	2.68	20.3	28.32	34.95	48
9	0.5	0.5	0.5	Control	5.83	47.06	38.34	30.83	16.52	16.23	21.79	20
44	0.14	0	0.25	Control	6.5	58.45	26.87	27.89	20.58	30.57	6.28	44
36	0.38	0.5	0.25	Control	6.3	30.77	26.22	18.44	8.93	12.3	17.29	23
15	0.5	0.25	0.75	Control	6.8	58.51	42.55	30.63	17.64	27.86	24.8	63
35	0.63	0.75	0.5	Control	6.17	39.33	50.85	22.83	22.59	16.48	28.19	50
8	0.5	0.5	0.5	Control	6.03	45.08	39.02	23.82	25.35	21.8	13.67	68
38	0.38	0.25	0.5	Control	6.13	33.23	37.83	18.5	21.5	14.5	16.5	103
16	0.38	0.5	0.25	Control	6.6	38.98	30.37	21.17	17.35	17.82	13.01	57
34	0.5	0.5	0.5	Control	6.57	46.07	39.68	20.3	21.63	25.75	17.99	19
40	0.38	0.5	0.25	Control	6.9	35.6	20.54	20.57	5.33	15.03	15.22	81
33	0.5	0.5	0.5	Control	6.9	45.09	44.69	20	26.5	25.01	18.5	34
14	0.5	0.25	0.75	Control	6.97	36.45	46.75	16.82	32.93	19.53	13.77	140
37	0.38	0.5	0.25	Control	6.47	52.87	41.84	28.3	19.28	24.57	22.53	113
23	0.5	0.5	0.5	Active	5.83	43.33	34.29	21.74	18.68	21.46	15.6	42
45	0.75	0.75	0.75	Active	6.47	30.25	49.86	11.5	17.5	19	32.4	50
49	0.63	0.5	0.75	Active	6.6	28.8	50.73	9.98	27.67	18.82	23.06	38
24	0.63	0.5	0.75	Active	6.53	23.35	30.95	7.72	11.71	15.57	19.2	59
42	0.63	0.75	0.5	Active	6.23	30.64	38.73	14.33	15.29	16.31	23.43	21
30	0.38	0.5	0.25	Active	6.87	26.86	32.71	14.65	11.01	12.21	21.7	38
21	0.5	0.5	0.5	Active	6.8	26.07	33.88	11.22	19.1	14.8	14.76	82
28	0.63	0.25	1	Active	6.83	45.54	46.46	19.16	25.88	26.35	20.58	75
25	0.75	0.75	0.75	Active	6.97	25.11	34.55	13.59	18.26	11.53	16.24	20
43	0.63	0.75	0.5	Active	6.13	43.45	36.57	22.98	16.47	20.47	20.09	90
20	0.25	0.5	0	Active	6.73	43.85	30.16	31.51	11.62	12.29	18.49	93
31	0.63	0.75	0.5	Active	6.67	26.87	30.96	15.28	16.33	11.55	14.63	111
39	0.88	0.75	1	Active	6.4	35.24	45.6	15.5	20.5	19.5	24.5	119
32	0.5	0.5	0.5	Active	6.67	32.13	23.27	17.61	14.25	14.52	9.03	119
27	0.5	0.75	0.25	Active	6.8	34.33	35.82	16.05	16.97	18.28	18.76	97
17	0.5	0.75	0.25	Active	6.67	43.01	42.91	25.42	17.21	17.52	20.85	149
29	0.75	0.75	0.75	Active	6.57	34.88	38.2	15.59	17.9	19.3	20.23	90
18	0.5	0.75	0.25	Active	6.93	31.89	34.26	16.27	15.14	15.52	19.1	96
22	0.5	0.5	0.5	Active	6.17	21.8	25.36	15.33	12.01	6.45	13.34	188
26	0.88	0.75	1	Active	6.65	30.89	38.36	14.85	22.23	15.97	16.12	123
50	0.5	0.5	0.5	Observational	6.53	28.75	25.74	16	12.18	16	13.5	64
51	0.13	0	0.25	Observational	6.03	33.77	20.67	12.5	13.89	21	6.45	66
63	0.38	0.25	0.5	Observational	6.1	27.25	20.55	10	9.5	17.5	11	76
56	0.38	0.5	0.25	Observational	6.73	37.93	32.34	12.82	10.55	25.12	21.79	81
52	0.5	0.25	0.75	Observational	6.47	50.11	48.53	20.5	25.5	29	23.21	92
64	0.25	0.25	0.25	Observational	6.43	27.16	11.2	11	5.5	16.5	5.5	93
62	0.88	0.75	1	Observational	6.13	27.24	37.64	11.5	20	15.85	18	95
53	0.5	0.5	0.5	Observational	6.33	42.07	54.62	19.47	35.88	22.59	18.75	97
60	0	0	0	Observational	6.13	50.98	9.3	24.89	8.09	26.09	1.21	99
65	0.75	0.75	0.75	Observational	6.03	18.47	26.05	9.5	15.5	9	10.5	106
68	0.75	0.75	0.75	Observational	6.43	14.04	24.46	7.11	11.29	6.94	13.17	110
55	0.75	0.5	1	Observational	6.3	23.71	31.49	10.48	19.7	13.23	11.79	116
54	0.63	0.5	0.75	Observational	6.3	27.73	51.52	12.72	30.45	15.02	21.07	106
67	0.5	0.5	0.5	Observational	6.87	29.18	15.69	17.75	7.2	11.42	8.49	122
57	0.71	0.67	0.75	Observational	6	11.79	11.75	9.39	7.5	2.24	4.32	125
59	0.25	0.25	0.25	Observational	6.33	63.9	38.43	30.74	20	33	18.53	133
58	0.88	0.75	1	Observational	6.87	24.57	32.96	11.24	16.16	13.16	17	135
61	0.25	0.25	0.25	Observational	6.77	45.24	39.07	22.9	18.44	22.34	20.61	136
66	0.75	1	0.5	Observational	6.43	21.62	43.87	15.01	22.99	6.5	21	136
69	0.38	0.25	0.5	Observational	6.87	27.15	22	14.3	11.96	12.85	10.04	187
